# Supplementary material for: Involvement of Microglia in Retinal Ganglion Cell Injury Induced by IOP Elevation in a Rat Ex Vivo Acute Glaucoma Model
Source: Biomedicines. 2025 Jul 8;13(7):1670. doi: 10.3390/biomedicines13071670 (PMC12292869; doi:10.3390/biomedicines13071670)
Supplement: Supplementary file 1 [file biomedicines-13-01670-s001.zip]

Archive with 1 entries (1 files):
- biomedicines-3670313-supplementary.pdf
